# Supplementary material for: Development of Supercooling Preservation Method for Adherently Cultured Endothelial Cells and Its Application to Microphysiological Systems
Source: Cells. 2026 Mar 30;15(7):619. doi: 10.3390/cells15070619 (PMC13072380; doi:10.3390/cells15070619)
Supplement: Supplementary file 1 [file cells-15-00619-s001.zip]

Archive with 1 entries (1 files):
- cells-4200766-supplementary.pdf
